# Supplementary material for: Head Shape Heritability in the Hungarian Meadow Viper Vipera ursinii rakosiensis
Source: Animals (Basel). 2023 Jan 16;13(2):322. doi: 10.3390/ani13020322 (PMC9854840; doi:10.3390/ani13020322)
Supplement: Supplementary file 1 [file animals-13-00322-s001.zip]

Archive with 1 entries (1 files):
- animals-2116313-supplementary.pdf
